# Supplementary material for: Anti-Swelling Antibacterial Hydrogels Based on Electrostatic Repulsion and Hydrophobic Interactions for Human Motion Sensing
Source: J Funct Biomater. 2025 Sep 14;16(9):346. doi: 10.3390/jfb16090346 (PMC12470998; doi:10.3390/jfb16090346)
Supplement: Supplementary file 1 [file jfb-16-00346-s001.zip]

Archive with 1 entries (1 files):
- jfb-3783003-supplementary.pdf
